# Supplementary material for: Activated Carbon from Spartina alterniflora and Its N-Doped Material for Li-Ion Battery Anode
Source: Nanomaterials (Basel). 2025 Apr 26;15(9):658. doi: 10.3390/nano15090658 (PMC12073150; doi:10.3390/nano15090658)
Supplement: Supplementary file 1 [file nanomaterials-15-00658-s001.zip]

Archive with 1 entries (1 files):
- nanomaterials-3601704-supplementary.pdf
